# Supplementary material for: Insight into Physiological and Biochemical Determinants of Salt Stress Tolerance in Tetraploid Citrus
Source: Antioxidants (Basel). 2023 Aug 19;12(8):1640. doi: 10.3390/antiox12081640 (PMC10451669; doi:10.3390/antiox12081640)
Supplement: Supplementary file 1 [file antioxidants-12-01640-s001.zip]

Archive with 1 entries (1 files):
- antioxidants-2552627-supplementary.pdf
